# Supplementary material for: An adenylyl cyclase like-9 gene (NlAC9) influences growth and fecundity in the brown planthopper, Nilaparvata lugens (Stål) (Hemiptera: Delphacidae)
Source: PLoS One. 2017 Dec 13;12(12):e0189214. doi: 10.1371/journal.pone.0189214 (PMC5728565; doi:10.1371/journal.pone.0189214)
Supplement: S1 Table — (XLSX) [file pone.0189214.s001.xlsx]

## Sheet: A-VS-B.GeneDiffExpFilter supple
S1 Table Analysis of digital gene expression profiles on mated females compared to unmated females at 2 d PE. Each treatment and control was three biological replicates.
GeneID	geneLength	Means-A	Means-B	log2-Ratio(B/A)	Up-Down-Regulation(B/A)	PPEE	KEGG Orthology	GO Component	GO Function	GO Process
NLU000059.1	5463	1.36455	12.5511	2.72908	Up	0.00263097	K12047|xtr:100379714|1e-139|MGAM|--|--	-	GO:0003677//DNA binding	GO:0015074//DNA integration
NLU000116.1	1113	228.106	92.603	-1.29484	Down	7.57e-14	-	-	-	-
NLU001177.5	3342	92.7979	228.944	1.29711	Up	1.64e-13	K10581|phu:Phum_PHUM327390|1e-150|UBE2O|ubiquitin-conjugating enzyme E2 O|6.3.2.19	-	GO:0016881//acid-amino acid ligase activity	GO:0043687//post-translational protein modification
NLU001202.1	1062	68.6005	206.511	1.58124	Up	0	K00507|api:100145824|1e-80|SCD, desC|stearoyl-CoA desaturase (delta-9 desaturase)|1.14.19.1	-	GO:0016717//oxidoreductase activity, acting on paired donors, with oxidation of a pair of donors resulting in the reduction of molecular oxygen to two molecules of water	GO:0055114//oxidation-reduction process
NLU001420.1	1533	20.675	46.3626	1.14153	Up	0.00474959	K04309|mcc:701736|9e-30|LGR4, GPR48|leucine-rich repeat-containing G protein-coupled receptor 4|--	-	GO:0005515//protein binding	-
NLU001455.1	240	17.27	2.36489	-2.58248	Down	0.00200125	-	-	-	-
NLU001506.1	996	5.72394	55.5171	3.14504	Up	1.06e-12	-	-	-	-
NLU001637.1	1773	141.81	65.6387	-1.10404	Down	0.0435754	K11314|ame:408384|2e-37|TADA2L, ADA2|transcriptional adapter 2-alpha|--	-	GO:0003677//DNA binding;GO:0005515//protein binding	-
NLU001644.1	1341	13.4566	41.8565	1.59321	Up	0.000361612	K07298|tca:662493|1e-146|STK11, LKB1|serine/threonine-protein kinase 11|2.7.11.9	GO:0005737//cytoplasm	GO:0004672//protein kinase activity;GO:0004674//protein serine/threonine kinase activity;GO:0005524//ATP binding	GO:0006468//protein phosphorylation
NLU001709.1	1113	228.106	92.603	-1.29484	Down	7.57e-14	-	-	-	-
NLU001735.1	312	110.987	7.60103	-3.7626	Down	0	K11254|cfa:486670|2e-52|H4|histone H4|--	GO:0000786//nucleosome;GO:0005634//nucleus	GO:0003677//DNA binding	GO:0006334//nucleosome assembly;GO:0006352//DNA-templated transcription, initiation
NLU001736.1	777	153.949	21.157	-2.82725	Down	0	K11275|pop:POPTR_794121|2e-34|H1_5|histone H1/5|--	GO:0000786//nucleosome;GO:0005634//nucleus	GO:0003677//DNA binding	GO:0006334//nucleosome assembly
NLU001745.1	372	38.2599	2.70439	-3.54696	Down	0.0377407	K11252|ame:726447|8e-59|H2B|histone H2B|--	GO:0000786//nucleosome;GO:0005634//nucleus	GO:0003677//DNA binding	GO:0006334//nucleosome assembly
NLU001746.1	375	24.713	0	-5.34742	Down	0.0216726	K11251|dya:Dyak_GE14578|4e-64|H2A|histone H2A|--	GO:0000786//nucleosome;GO:0005634//nucleus	GO:0003677//DNA binding	GO:0006334//nucleosome assembly
NLU001747.1	696	54.7727	1.30679	-4.84378	Down	2.22e-16	K11275|pop:POPTR_794121|1e-34|H1_5|histone H1/5|--	GO:0000786//nucleosome;GO:0005634//nucleus	GO:0003677//DNA binding	GO:0006334//nucleosome assembly
NLU001748.1	312	110.987	7.60103	-3.7626	Down	0	K11254|cfa:486670|2e-52|H4|histone H4|--	GO:0000786//nucleosome;GO:0005634//nucleus	GO:0003677//DNA binding	GO:0006334//nucleosome assembly;GO:0006352//DNA-templated transcription, initiation
NLU001753.1	312	110.987	7.60103	-3.7626	Down	0	K11254|cfa:486670|2e-52|H4|histone H4|--	GO:0000786//nucleosome;GO:0005634//nucleus	GO:0003677//DNA binding	GO:0006334//nucleosome assembly;GO:0006352//DNA-templated transcription, initiation
NLU001904.1	4167	14.6763	36.0622	1.26177	Up	0.00847453	K08049|ame:552535|3e-95|ADCY9|adenylate cyclase 9|4.6.1.1	-	GO:0016849//phosphorus-oxygen lyase activity	GO:0009190//cyclic nucleotide biosynthetic process
NLU002112.1	3135	43.6093	90.3415	1.04022	Up	7.03e-05	K00143|ngr:NAEGRDRAFT_77825|1e-82|LYS2|L-aminoadipate-semialdehyde dehydrogenase|1.2.1.31	-	GO:0000036//ACP phosphopantetheine attachment site binding involved in fatty acid biosynthetic process;GO:0003824//catalytic activity;GO:0016491//oxidoreductase activity;GO:0031177//phosphopantetheine binding;GO:0048037//cofactor binding	GO:0008152//metabolic process;GO:0055114//oxidation-reduction process
NLU002171.1	2928	92.1255	196.838	1.09018	Up	0.00419657	K12392|api:100167849|0.0|AP1B1|AP-1 complex subunit beta-1|--	GO:0030117//membrane coat;GO:0030131//clathrin adaptor complex	-	GO:0006886//intracellular protein transport;GO:0016192//vesicle-mediated transport
NLU002520.1	1686	140.296	68.7148	-1.02316	Down	0.000122037	K14258|api:100159441|9e-54|TRET1|facilitated trehalose transporter|--	GO:0016020//membrane;GO:0016021//integral component of membrane	GO:0005215//transporter activity	GO:0006810//transport;GO:0055085//transmembrane transport
NLU002699.1	969	338.339	163.561	-1.04581	Down	5.33e-15	K00008|api:100159783|1e-119|E1.1.1.14, gutB|L-iditol 2-dehydrogenase|1.1.1.14	-	GO:0008270//zinc ion binding;GO:0016491//oxidoreductase activity;GO:0016747//transferase activity, transferring acyl groups other than amino-acyl groups	GO:0055114//oxidation-reduction process
NLU002722.1	14037	29.0857	90.7748	1.6213	Up	0.0215406	K03260|mdo:100031723|3e-08|eIF-4F, EIF4G|translation initiation factor eIF-4F|--	-	-	-
NLU002937.1	1842	179.306	387.053	1.10742	Up	0	K02145|nvi:100121100|0.0|ATPeVA, ATP6A1|V-type H+-transporting ATPase subunit A|3.6.3.14	GO:0016469//proton-transporting two-sector ATPase complex;GO:0033178//proton-transporting two-sector ATPase complex, catalytic domain	GO:0005524//ATP binding;GO:0016820//hydrolase activity, acting on acid anhydrides, catalyzing transmembrane movement of substances;GO:0046933//proton-transporting ATP synthase activity, rotational mechanism;GO:0046961//proton-transporting ATPase activity, rotational mechanism	GO:0015986//ATP synthesis coupled proton transport;GO:0015992//proton transport;GO:0046034//ATP metabolic process
NLU002943.1	2274	6.21696	27.6143	2.04566	Up	0.0193359	K03857|uma:UM05234.1|4e-11|PIGA, GPI3|phosphatidylinositol glycan, class A|2.4.1.198	-	-	-
NLU003053.1	468	152.551	66.216	-1.19641	Down	0.00296443	-	-	-	-
NLU003244.1	1113	228.106	92.603	-1.29484	Down	7.57e-14	-	-	-	-
NLU003245.1	1113	228.106	92.603	-1.29484	Down	7.57e-14	-	-	-	-
NLU003248.1	1113	228.106	92.603	-1.29484	Down	7.57e-14	-	-	-	-
NLU003250.1	585	73.6212	14.7327	-2.27355	Down	2.16e-10	-	-	-	-
NLU003328.1	1857	24.4481	8.49235	-1.45972	Down	0.0259265	K07189|aag:AaeL_AAEL006216|7e-79|PPP1R3|protein phosphatase 1, regulatory (inhibitor) subunit 3|--	-	GO:0005515//protein binding	-
NLU003331.1	1020	5.72982	21.6876	1.81238	Up	0.00312875	-	-	-	-
NLU003349.1	678	35.5515	13.2122	-1.38667	Down	0.0118721	-	GO:0000786//nucleosome	GO:0003677//DNA binding	GO:0006334//nucleosome assembly
NLU003443.1	1287	205.389	67.4982	-1.59656	Down	0	K10693|dpe:Dper_GL26848|1e-24|MYCBP2, PAM|E3 ubiquitin-protein ligase MYCBP2|6.3.2.19	-	-	-
NLU003586.1	1290	73.8006	33.7664	-1.11381	Down	0.00035846	-	-	GO:0003677//DNA binding	-
NLU003718.1	822	173.898	74.4263	-1.2175	Down	9.21e-06	K08193|aag:AaeL_AAEL009753|1e-06|SLC17A|MFS transporter, ACS family, solute carrier family 17 (sodium-dependent inorganic phosphate cotransporter), other|--	-	GO:0042302//structural constituent of cuticle	-
NLU003720.1	948	75.1986	14.2298	-2.35193	Down	3.95e-08	-	-	GO:0042302//structural constituent of cuticle	-
NLU003900.1	1056	49.7414	20.9425	-1.22371	Down	0.00143302	K00507|tca:657939|8e-81|SCD, desC|stearoyl-CoA desaturase (delta-9 desaturase)|1.14.19.1	-	GO:0016491//oxidoreductase activity;GO:0016717//oxidoreductase activity, acting on paired donors, with oxidation of a pair of donors resulting in the reduction of molecular oxygen to two molecules of water	GO:0006629//lipid metabolic process;GO:0055114//oxidation-reduction process
NLU003940.1	312	110.987	7.60103	-3.7626	Down	0	K11254|cfa:486670|2e-52|H4|histone H4|--	GO:0000786//nucleosome;GO:0005634//nucleus	GO:0003677//DNA binding	GO:0006334//nucleosome assembly;GO:0006352//DNA-templated transcription, initiation
NLU004329.1	465	16.8411	3.30735	-2.15186	Down	0.00277507	-	-	-	-
NLU004596.1	906	820.085	352.871	-1.21519	Down	0	K05863|api:100161691|1e-158|ANT|solute carrier family 25 (mitochondrial carrier; adenine nucleotide translocator)|--	GO:0005743//mitochondrial inner membrane;GO:0016020//membrane	GO:0005215//transporter activity;GO:0005488//binding	GO:0006810//transport;GO:0055085//transmembrane transport
NLU004734.1	354	1767.98	720.269	-1.29476	Down	0	-	-	-	-
NLU004735.1	1113	228.106	92.603	-1.29484	Down	7.57e-14	-	-	-	-
NLU004780.1	1149	11.5895	28.9794	1.2774	Up	0.0434669	K01873|tca:659890|9e-70|VARS, valS|valyl-tRNA synthetase|6.1.1.9	GO:0005737//cytoplasm	GO:0000166//nucleotide binding;GO:0004812//aminoacyl-tRNA ligase activity;GO:0004832//valine-tRNA ligase activity;GO:0005524//ATP binding	GO:0006412//translation;GO:0006418//tRNA aminoacylation for protein translation;GO:0006438//valyl-tRNA aminoacylation
NLU004832.1	3735	383.76	924.458	1.26704	Up	0	K12823|nvi:100121811|0.0|DDX5, DBP2|ATP-dependent RNA helicase DDX5/DBP2|3.6.4.13	-	GO:0003676//nucleic acid binding;GO:0004386//helicase activity;GO:0005524//ATP binding;GO:0008026//ATP-dependent helicase activity	-
NLU004979.1	894	284.944	129.774	-1.13092	Down	4.57e-14	K08076|cel:F09E8.6|9e-33|E3.4.24.21|astacin|3.4.24.21	-	GO:0004222//metalloendopeptidase activity;GO:0008237//metallopeptidase activity;GO:0008270//zinc ion binding	GO:0006508//proteolysis
NLU005023.1	5271	48.3619	16.788	-1.49238	Down	0.000136498	-	-	-	-
NLU005218.1	588	335.215	134.842	-1.30985	Down	0	K09542|phu:Phum_PHUM370660|5e-43|CRYAB|crystallin, alpha B|--	-	-	GO:0009408//response to heat
NLU005425.1	1875	110.513	269.63	1.28199	Up	0	K00108|dme:Dmel_CG9517|1e-131|E1.1.99.1, betA, CHDH|choline dehydrogenase|1.1.99.1	-	GO:0016614//oxidoreductase activity, acting on CH-OH group of donors;GO:0050660//flavin adenine dinucleotide binding	-
NLU005447.1	2037	219.113	459.213	1.06535	Up	0	K05658|api:100168150|0.0|ABCB1|ATP-binding cassette, subfamily B (MDR/TAP), member 1|--	GO:0016021//integral component of membrane	GO:0000166//nucleotide binding;GO:0005524//ATP binding;GO:0016887//ATPase activity;GO:0017111//nucleoside-triphosphatase activity;GO:0042626//ATPase activity, coupled to transmembrane movement of substances	GO:0006810//transport;GO:0055085//transmembrane transport
NLU005653.1	2097	28.97	65.44	1.1586	Up	0.000588501	K14616|spu:591417|6e-07|CUBN|cubilin|--	-	-	-
NLU006120.1	2253	1597.94	513.288	-1.63718	Down	0	-	-	-	-
NLU006173.1	1104	43.6382	304.912	2.78725	Up	0	-	-	-	-
NLU006174.1	1035	5.69502	74.7976	3.57756	Up	2.21e-14	-	-	-	-
NLU006221.1	2406	513.011	1137.03	1.14725	Up	0	K03103|api:100167959|6e-43|MINPP1|multiple inositol-polyphosphate phosphatase|3.1.3.62	GO:0005622//intracellular	GO:0003993//acid phosphatase activity;GO:0005215//transporter activity	GO:0006810//transport
NLU006642.1	1014	802.004	389.978	-1.03903	Down	0	K00365|aag:AaeL_AAEL002194|1e-106|E1.7.3.3|urate oxidase|1.7.3.3	-	GO:0004846//urate oxidase activity;GO:0016491//oxidoreductase activity	GO:0006144//purine nucleobase metabolic process;GO:0055114//oxidation-reduction process
NLU006713.1	747	1614.78	723.288	-1.15801	Down	0	K06943|api:100163898|5e-79|NOG1|nucleolar GTP-binding protein|--	-	-	-
NLU006823.1	3573	24.943	66.3906	1.39025	Up	2.24e-06	K01529|aga:AgaP_AGAP001234|0.0|E3.6.1.-|--|--	-	GO:0003676//nucleic acid binding;GO:0004386//helicase activity;GO:0005524//ATP binding;GO:0008026//ATP-dependent helicase activity	-
NLU006948.1	1842	3.08534	15.2335	2.09644	Up	0.00944338	-	-	GO:0005515//protein binding	-
NLU007002.1	4473	189.245	438.524	1.20971	Up	0	K13210|bmy:Bm1_04840|1e-09|FUBP|far upstream element-binding protein|--	-	GO:0003723//RNA binding;GO:0005515//protein binding	-
NLU007004.1	855	56.542	159.632	1.48718	Up	4.32e-10	-	-	-	-
NLU007222.1	381	1070.19	7017.02	2.71228	Up	0	-	-	-	-
NLU007223.1	2571	178.066	1450.56	3.02171	Up	0	-	-	-	-
NLU007224.1	531	1129.68	4674.91	2.04842	Up	0	-	-	-	-
NLU007225.2	819	2934.42	8686.87	1.56556	Up	0	-	-	-	-
NLU007226.1	8019	18.1521	78.7838	2.08049	Up	1.15e-05	K03006|pif:PITG_21077|5e-07|RPB1, POLR2A|DNA-directed RNA polymerase II subunit RPB1|2.7.7.6	-	-	-
NLU007552.1	1248	16.0373	3.79621	-1.91473	Down	0.0253401	-	-	-	-
NLU007554.1	324	259.865	90.8296	-1.51012	Down	0	K03247|tca:663352|1e-43|eIF-33, EIF3S3|translation initiation factor eIF-3 subunit 3|--	-	-	-
NLU007679.1	2742	11.9109	34.4405	1.48418	Up	0.00107873	-	-	-	-
NLU007910.1	303	46.8007	9.43911	-2.23676	Down	3.09e-07	K01059|dme:Dmel_CG1986|3e-11|LPL|lipoprotein lipase|3.1.1.34	-	GO:0003824//catalytic activity	GO:0006629//lipid metabolic process
NLU007926.1	1893	43.8884	13.0657	-1.70125	Down	0.000205168	K09228|bfo:BRAFLDRAFT_66688|1e-112|KRAB|KRAB domain-containing zinc finger protein|--	GO:0005622//intracellular	GO:0008270//zinc ion binding	-
NLU008133.1	666	21.276	115.963	2.4125	Up	0	K11138|tgu:100226741|2e-08|K11138, RIF1|telomere-associated protein RIF1|--	-	-	-
NLU008197.1	171	6.75238	100.791	3.78152	Up	0	-	-	-	-
NLU008200.1	951	1099.24	5284.9	2.26472	Up	0	K13863|mdo:100025569|5e-44|||	GO:0016020//membrane	GO:0015171//amino acid transmembrane transporter activity	GO:0006810//transport;GO:0006865//amino acid transport;GO:0055085//transmembrane transport
NLU008229.1	10188	51.2311	170.528	1.72276	Up	2.68e-14	K06255|hsa:3339|0.0|HSPG2|heparan sulfate proteoglycan 2 (perlecan)|--	GO:0031012//extracellular matrix	GO:0004872//receptor activity;GO:0005515//protein binding;GO:0008270//zinc ion binding	GO:0007155//cell adhesion
NLU008301.1	822	40.5983	13.9298	-1.50214	Down	0.000454683	K00599|xtr:100125105|4e-83|E2.1.1.-|--|--	-	-	-
NLU008458.1	1536	13.4855	79.4706	2.50518	Up	3e-10	K11718|tca:657804|1e-153|HUGT|UDP-glucose:glycoprotein glucosyltransferase|2.4.1.-	-	GO:0003980//UDP-glucose:glycoprotein glucosyltransferase activity	GO:0006486//protein glycosylation
NLU008602.1	999	314.521	129.994	-1.27067	Down	0	K09632|gga:427531|8e-35|CTRL|chymotrypsin-like protease|3.4.21.-	-	GO:0004252//serine-type endopeptidase activity	GO:0006508//proteolysis
NLU008635.1	2889	84.0465	217.27	1.36371	Up	2.61e-14	K06813|bfo:BRAFLDRAFT_72456|5e-10|CDH23|cadherin 23|--	GO:0016020//membrane	GO:0005509//calcium ion binding	GO:0007156//homophilic cell adhesion via plasma membrane adhesion molecules
NLU008672.1	3543	27.5141	59.2923	1.09047	Up	0.00104035	K04648|ame:413931|0.0|DCTN1|dynactin 1|--	-	-	-
NLU008958.1	2286	37.895	77.6663	1.0233	Up	0.000615909	K01528|ame:411472|0.0|E3.6.5.5|dynamin GTPase|3.6.5.5	-	GO:0003924//GTPase activity;GO:0005525//GTP binding	-
NLU009339.1	831	4.18127	20.6864	2.14926	Up	0.000482976	-	-	-	GO:0016055//Wnt signaling pathway
NLU009392.1	1293	1459.8	4877.09	1.73982	Up	0	-	-	-	-
NLU009393.1	1842	78.2068	251.203	1.67562	Up	0	-	-	-	-
NLU009457.1	1101	155.237	70.4622	-1.13264	Down	0.0348907	K08653|tgu:100232413|8e-09|MBTPS1|membrane-bound transcription factor site-1 protease|3.4.21.112	-	-	-
NLU009523.2	2298	69.9986	172.025	1.28966	Up	4.4e-07	-	-	-	-
NLU009859.1	1302	6.62229	19.7339	1.49049	Up	0.0406241	-	-	-	-
NLU010101.1	4200	32.8618	90.7368	1.44807	Up	0.00764698	K10590|tca:658915|0.0|TRIP12|E3 ubiquitin-protein ligase TRIP12|6.3.2.19	GO:0005622//intracellular	GO:0008270//zinc ion binding;GO:0016881//acid-amino acid ligase activity	GO:0006464//cellular protein modification process
NLU010274.2	1845	185.774	81.2797	-1.1864	Down	8.84e-08	K12804|nve:NEMVE_v1g246345|3e-12|PSTPIP1|proline-serine-threonine phosphatase interacting protein 1|--	-	GO:0005515//protein binding	-
NLU010464.1	327	51.4383	24.3557	-1.05953	Down	0.00696899	K03019|xtr:548520|1e-45|RPC11, POLR3K|DNA-directed RNA polymerase III subunit RPC10|--	-	GO:0003676//nucleic acid binding;GO:0003677//DNA binding;GO:0003899//DNA-directed RNA polymerase activity;GO:0008270//zinc ion binding	-
NLU010530.1	552	287.232	9.49225	-4.83084	Down	0	K11275|isc:IscW_ISCW012234|5e-26|H1_5|histone H1/5|--	GO:0000786//nucleosome;GO:0005634//nucleus	GO:0003677//DNA binding	GO:0006334//nucleosome assembly
NLU010706.1	384	25.6597	87.1572	1.73981	Up	0.00221372	-	-	-	-
NLU010754.1	540	1535.28	515.784	-1.57251	Down	0	-	-	-	-
NLU010758.1	870	45.3926	20.8019	-1.10286	Down	0.0465535	-	-	-	-
NLU010762.1	303	82.461	6.47327	-3.54957	Down	0	-	-	-	-
NLU011002.1	1113	228.106	92.603	-1.29484	Down	7.57e-14	-	-	-	-
NLU011023.1	1353	137.58	51.7586	-1.39967	Down	1.81e-05	K01312|dpo:Dpse_GA18102|1e-39|PRSS|trypsin|3.4.21.4	-	GO:0004252//serine-type endopeptidase activity	GO:0006508//proteolysis
NLU011069.1	4890	129.799	314.868	1.27441	Up	0	K04646|phu:Phum_PHUM105560|0.0|CLTC|clathrin, heavy polypeptide|--	GO:0030130//clathrin coat of trans-Golgi network vesicle;GO:0030132//clathrin coat of coated pit	GO:0005198//structural molecule activity	GO:0006886//intracellular protein transport;GO:0016192//vesicle-mediated transport
NLU011212.1	2802	25.6752	0	-5.4012	Down	0.00402873	-	-	-	-
NLU011297.2	1830	15.5243	40.4636	1.34741	Up	0.0258666	K03450|dpo:Dpse_GA23621|1e-113|SLC7A|solute carrier family 7 (L-type amino acid transporter), other|--	GO:0016020//membrane	GO:0015171//amino acid transmembrane transporter activity	GO:0006810//transport;GO:0006865//amino acid transport;GO:0055085//transmembrane transport
NLU011311.1	315	89.7608	16.0949	-2.43472	Down	7.02e-13	-	-	-	GO:0006952//defense response
NLU011477.1	6072	543.669	2290.24	2.07344	Up	0	-	-	GO:0005319//lipid transporter activity	GO:0006869//lipid transport
NLU011585.1	432	51.7787	19.3235	-1.39351	Down	0.00316271	-	GO:0000786//nucleosome	GO:0003677//DNA binding	GO:0006334//nucleosome assembly
NLU011706.2	2172	811.069	396.268	-1.03219	Down	0	-	-	-	GO:0055085//transmembrane transport
NLU012169.1	777	153.949	21.157	-2.82725	Down	0	K11275|pop:POPTR_794121|2e-34|H1_5|histone H1/5|--	GO:0000786//nucleosome;GO:0005634//nucleus	GO:0003677//DNA binding	GO:0006334//nucleosome assembly
NLU012275.1	432	92.3584	26.1083	-1.79844	Down	3.91e-05	-	-	-	-
NLU012282.1	2337	26.3947	5.6154	-2.11478	Down	6.41e-05	-	-	-	-
NLU012338.2	1083	36.2945	77.4594	1.08071	Up	0.000730659	K06237|api:100163579|1e-117|COL4A|collagen, type IV, alpha|--	GO:0005581//collagen trimer	GO:0005201//extracellular matrix structural constituent	-
NLU012715.1	318	580.37	137.632	-2.0712	Down	0	-	-	-	-
NLU012792.1	1614	231.93	531.163	1.19328	Up	0	K00297|bfo:BRAFLDRAFT_262151|2e-41|E1.5.1.20, metF|methylenetetrahydrofolate reductase (NADPH)|1.5.1.20	-	GO:0004489//methylenetetrahydrofolate reductase (NAD(P)H) activity	GO:0006555//methionine metabolic process;GO:0055114//oxidation-reduction process
NLU012861.1	165	23.0127	107.833	2.19811	Up	1.64e-13	-	-	-	-
NLU012863.1	6114	21.8287	115.757	2.37398	Up	3.69e-05	K07964|xtr:100145320|7e-40|HPSE|heparanase 1|3.2.1.-	GO:0016020//membrane	GO:0016798//hydrolase activity, acting on glycosyl bonds	-
NLU012908.1	1302	0	34.2934	5.81015	Up	1.09e-06	K11271|api:100163634|1e-86|DSCC1, DCC1|sister chromatid cohesion protein DCC1|--	-	-	-
NLU012916.4	2685	94.408	208.985	1.14123	Up	2.22e-16	K14293|nvi:100114333|0.0|KPNB1|importin subunit beta-1|--	-	GO:0005515//protein binding;GO:0008565//protein transporter activity	GO:0006886//intracellular protein transport
NLU013047.1	267	228.437	99.0964	-1.19978	Down	9.86e-11	-	-	-	-
NLU013282.1	972	1125.38	433.447	-1.37521	Down	0	K00058|nvi:100116297|5e-51|serA, PHGDH|D-3-phosphoglycerate dehydrogenase|1.1.1.95	-	GO:0004617//phosphoglycerate dehydrogenase activity;GO:0016616//oxidoreductase activity, acting on the CH-OH group of donors, NAD or NADP as acceptor;GO:0048037//cofactor binding	GO:0006564//L-serine biosynthetic process;GO:0055114//oxidation-reduction process
NLU013324.1	1410	112.062	55.6266	-1.00239	Down	9.36e-07	K12857|osa:4341706|3e-14|SNRNP40, PRP8BP|Prp8 binding protein|--	-	GO:0005515//protein binding	-
NLU013556.1	717	252.572	1863.28	2.88001	Up	0	-	-	-	-
NLU013557.2	666	174.903	720.233	2.03803	Up	0	-	-	-	-
NLU013559.2	3705	476.443	2049.85	2.1037	Up	0	-	-	-	-
NLU013560.3	1905	79.3703	268.886	1.75239	Up	0	-	-	-	-
NLU013706.1	10896	81.8053	32.7271	-1.30547	Down	0.00862317	K05327|phu:Phum_PHUM135890|0.0|RYRN|ryanodine receptor, invertebrate|--	GO:0016020//membrane;GO:0016021//integral component of membrane	GO:0005216//ion channel activity;GO:0005219//ryanodine-sensitive calcium-release channel activity;GO:0005262//calcium channel activity;GO:0005515//protein binding	GO:0006811//ion transport;GO:0006816//calcium ion transport;GO:0006874//cellular calcium ion homeostasis;GO:0055085//transmembrane transport
NLU013823.1	633	24.1867	7.55007	-1.60204	Down	0.014861	-	GO:0000786//nucleosome	GO:0003677//DNA binding	GO:0006334//nucleosome assembly
NLU013935.1	1290	118.409	21.7185	-2.41359	Down	0	K00469|api:100159576|1e-123|MIOX|inositol oxygenase|1.13.99.1	GO:0005737//cytoplasm	GO:0005506//iron ion binding;GO:0050113//inositol oxygenase activity	GO:0019310//inositol catabolic process;GO:0055114//oxidation-reduction process
NLU014116.1	2841	120.952	280.934	1.21159	Up	2.22e-16	K13210|api:100165913|1e-133|FUBP|far upstream element-binding protein|--	-	GO:0003723//RNA binding;GO:0004221//ubiquitin thiolesterase activity	GO:0006511//ubiquitin-dependent protein catabolic process
NLU014284.1	588	435.723	199.637	-1.1236	Down	0	K01897|tca:656239|2e-58|ACSL, fadD|long-chain acyl-CoA synthetase|6.2.1.3	-	GO:0003824//catalytic activity	GO:0008152//metabolic process
NLU014418.1	702	177.089	80.759	-1.12676	Down	8.75e-14	-	GO:0000786//nucleosome	GO:0003677//DNA binding	GO:0006334//nucleosome assembly
NLU014665.1	1488	5.41292	20.6557	1.81789	Up	0.0115191	K09228|api:100159445|3e-98|KRAB|KRAB domain-containing zinc finger protein|--	GO:0005622//intracellular	GO:0008270//zinc ion binding	-
NLU014688.1	2403	0.57593	14.2037	3.62916	Up	0.00010802	K10594|bfo:BRAFLDRAFT_94436|3e-42|HERC1|E3 ubiquitin-protein ligase HERC1|6.3.2.19	-	-	-
NLU014701.1	813	35.8285	109.108	1.58995	Up	9.04e-05	K01792|ani:AN1657.2|1e-09|E5.1.3.15|glucose-6-phosphate 1-epimerase|5.1.3.15	-	GO:0046872//metal ion binding	-
NLU014762.1	14292	211.818	454.341	1.09869	Up	0	K10691|phu:Phum_PHUM290510|0.0|UBR4, ZUBR1|E3 ubiquitin-protein ligase UBR4|6.3.2.19	-	GO:0004842//ubiquitin-protein transferase activity;GO:0008270//zinc ion binding	-
NLU014853.1	1398	1114.2	335.241	-1.73087	Down	0	K00600|aag:AaeL_AAEL002510|0.0|E2.1.2.1, glyA|glycine hydroxymethyltransferase|2.1.2.1	-	GO:0004372//glycine hydroxymethyltransferase activity;GO:0030170//pyridoxal phosphate binding	GO:0006544//glycine metabolic process;GO:0006563//L-serine metabolic process
NLU015186.1	639	24.3227	1.95043	-3.27739	Down	5.83e-05	-	-	-	-
NLU015187.1	348	157.944	72.5405	-1.11591	Down	0.00438275	-	-	-	-
NLU015339.1	1521	1023.46	460.234	-1.15194	Down	0	K01369|bta:281281|4e-81|LGMN|legumain|3.4.22.34	-	GO:0004197//cysteine-type endopeptidase activity	GO:0006508//proteolysis
NLU015356.1	3105	125.634	30.0158	-2.04295	Down	7.77e-16	-	-	-	-
NLU015357.1	3414	22.8032	66.9556	1.52847	Up	3.86e-06	-	-	-	-
NLU015383.1	1881	10.3712	45.1844	2.0589	Up	4.73e-07	K11427|tca:660658|1e-151|DOT1L, DOT1|histone-lysine N-methyltransferase, H3 lysine-79 specific|2.1.1.43	-	GO:0018024//histone-lysine N-methyltransferase activity	-
NLU015515.1	228	737.454	231.653	-1.66793	Down	0	-	-	-	-
NLU015771.1	1638	32.1286	10.4611	-1.56313	Down	0.000681162	K10693|dpe:Dper_GL26848|1e-06|MYCBP2, PAM|E3 ubiquitin-protein ligase MYCBP2|6.3.2.19	-	-	-
NLU016092.1	15081	294.264	137.024	-1.0992	Down	1.85e-13	K09542|api:100169331|1e-61|CRYAB|crystallin, alpha B|--	-	-	GO:0009408//response to heat
NLU016335.1	552	128.17	43.1239	-1.55782	Down	1.11e-16	K01047|dpo:Dpse_GA23437|1e-08|PLA2G|phospholipase A2|3.1.1.4	-	-	GO:0006629//lipid metabolic process
NLU016421.2	924	24.9237	158.112	2.63545	Up	0	-	-	-	-
NLU016423.1	1302	301.784	1298.84	2.10335	Up	0	-	-	-	-
NLU016629.1	1794	102.876	44.4217	-1.2002	Down	0.00248679	K01529|nve:NEMVE_v1g206799|1e-172|E3.6.1.-|--|--	-	GO:0003676//nucleic acid binding;GO:0004386//helicase activity;GO:0005524//ATP binding;GO:0008026//ATP-dependent helicase activity	-
NLU016754.1	654	19.7276	44.5923	1.15177	Up	0.0153899	K03363|tca:658108|1e-41|CDC20|cell division cycle 20, cofactor of APC complex|--	-	GO:0005515//protein binding	-
NLU016962.1	1356	230.087	540.174	1.22901	Up	0	K14075|ssc:100462755|1e-59|PNLIPRP2, PLRP2|pancreatic lipase-related protein 2|3.1.1.3	-	GO:0003824//catalytic activity;GO:0004806//triglyceride lipase activity	GO:0006629//lipid metabolic process
NLU017190.1	693	239.769	116.479	-1.03762	Down	5.97e-07	K06497|nvi:100117457|3e-37|CD63, MLA1|CD63 antigen|--	GO:0016021//integral component of membrane	-	-
NLU017243.1	2670	14.8894	36.6926	1.2664	Up	0.00485155	K12585|nvi:100114254|1e-159|DIS3, RRP44|exosome complex exonuclease DIS3/RRP44|3.1.13.-	GO:0016020//membrane	GO:0004984//olfactory receptor activity;GO:0005549//odorant binding	GO:0007608//sensory perception of smell
NLU017674.1	1062	79.5149	189.209	1.24417	Up	7.47e-08	K08069|nvi:100118983|4e-53|VNN|pantetheine hydrolase|3.5.1.92	-	GO:0016810//hydrolase activity, acting on carbon-nitrogen (but not peptide) bonds;GO:0016811//hydrolase activity, acting on carbon-nitrogen (but not peptide) bonds, in linear amides	GO:0006807//nitrogen compound metabolic process
NLU017742.1	606	87.2078	26.3754	-1.70188	Down	2.38e-11	K03283|nvi:100119971|3e-45|HSPA1_8|heat shock 70kDa protein 1/8|--	-	GO:0005524//ATP binding	-
NLU017770.1	2619	19.2484	60.5787	1.62291	Up	0.000143486	K12604|ame:412371|0.0|CNOT1, NOT1|CCR4-NOT transcription complex subunit 1|--	-	-	-
NLU017880.1	819	15.5906	38.5324	1.27205	Up	0.00868518	K05925|tet:TTHERM_00962190|1e-10|METTL3|mRNA (2'-O-methyladenosine-N6-)-methyltransferase|2.1.1.62	-	GO:0008168//methyltransferase activity	GO:0006139//nucleobase-containing compound metabolic process
NLU018012.1	1020	41.0723	89.2036	1.10727	Up	6.14e-05	K04739|tca:661348|1e-150|PRKAR|cAMP-dependent protein kinase regulator|--	GO:0005952//cAMP-dependent protein kinase complex	GO:0008603//cAMP-dependent protein kinase regulator activity	GO:0001932//regulation of protein phosphorylation
NLU018048.1	537	77.3519	17.9315	-2.07129	Down	1.62e-05	-	-	-	-
NLU018257.1	780	239.499	626.85	1.38579	Up	0	K14075|ssc:100462755|8e-25|PNLIPRP2, PLRP2|pancreatic lipase-related protein 2|3.1.1.3	-	GO:0003824//catalytic activity;GO:0004806//triglyceride lipase activity	GO:0006629//lipid metabolic process
NLU018771.1	2388	114.328	250.858	1.12943	Up	2.38e-10	K09487|dvi:Dvir_GJ10398|0.0|HSP90B, TRA1|heat shock protein 90kDa beta|--	-	GO:0005524//ATP binding;GO:0051082//unfolded protein binding	GO:0006457//protein folding;GO:0006950//response to stress
NLU018777.1	3777	57.9979	15.75	-1.84014	Down	0.000184636	K00907|tca:659444|1e-146|MYLK|myosin-light-chain kinase|2.7.11.18	-	GO:0004672//protein kinase activity;GO:0004674//protein serine/threonine kinase activity;GO:0005524//ATP binding	GO:0006468//protein phosphorylation;GO:0016310//phosphorylation
NLU018985.1	1353	240.098	882.534	1.87531	Up	0	K14073|ecb:100034202|3e-59|PNLIP, PL|pancreatic triacylglycerol lipase|3.1.1.3	-	GO:0003824//catalytic activity;GO:0004806//triglyceride lipase activity	GO:0006629//lipid metabolic process
NLU019208.1	4020	31240.9	100018	1.67873	Up	0	-	-	GO:0005319//lipid transporter activity	GO:0006869//lipid transport
NLU019234.1	3258	9.72584	56.9583	2.47621	Up	0.000642878	K00143|ngr:NAEGRDRAFT_77825|9e-84|LYS2|L-aminoadipate-semialdehyde dehydrogenase|1.2.1.31	-	GO:0000036//ACP phosphopantetheine attachment site binding involved in fatty acid biosynthetic process;GO:0003824//catalytic activity;GO:0016491//oxidoreductase activity;GO:0031177//phosphopantetheine binding;GO:0048037//cofactor binding	GO:0008152//metabolic process;GO:0055114//oxidation-reduction process
NLU019302.1	1359	321.994	148.588	-1.11247	Down	2.22e-16	K07375|ame:408782|0.0|TUBB|tubulin beta|--	GO:0005874//microtubule;GO:0043234//protein complex	GO:0003924//GTPase activity;GO:0005198//structural molecule activity;GO:0005525//GTP binding	GO:0007017//microtubule-based process;GO:0007018//microtubule-based movement;GO:0051258//protein polymerization
NLU019314.1	1794	105.749	43.9694	-1.25427	Down	1.71e-08	K11984|aag:AaeL_AAEL014540|1e-166|SART1, HAF, SNU66|U4/U6.U5 tri-snRNP-associated protein 1|--	-	-	-
NLU019488.1	2904	58.2057	144.79	1.30558	Up	0.000191216	K13203|tca:660269|1e-125|ZFR|zinc finger RNA-binding protein|--	GO:0005622//intracellular	GO:0003676//nucleic acid binding;GO:0008270//zinc ion binding	-
NLU019800.1	1794	6.27017	29.2536	2.11589	Up	1.34e-05	-	-	-	-
NLU019967.1	804	2265.63	910.334	-1.31486	Down	0	K02937|ame:410131|1e-112|RP-L7e, RPL7|large subunit ribosomal protein L7e|--	GO:0005840//ribosome	GO:0003735//structural constituent of ribosome	GO:0006412//translation
NLU020228.1	1200	159.758	65.0518	-1.2881	Down	5.9e-05	K00599|hsa:60487|1e-100|E2.1.1.-|--|--	-	GO:0003676//nucleic acid binding;GO:0008168//methyltransferase activity	GO:0032259//methylation
NLU020570.1	1860	188.495	416.893	1.14255	Up	0	K01090|nvi:100123408|1e-121|E3.1.3.16|protein phosphatase|3.1.3.16	GO:0008287//protein serine/threonine phosphatase complex	GO:0003824//catalytic activity;GO:0004722//protein serine/threonine phosphatase activity	GO:0006470//protein dephosphorylation
NLU021221.1	1593	72.6809	25.8175	-1.47116	Down	5.91e-06	K03283|phu:Phum_PHUM126800|0.0|HSPA1_8|heat shock 70kDa protein 1/8|--	-	GO:0005524//ATP binding	-
NLU021279.1	1347	216.912	455.401	1.06787	Up	0	-	-	-	-
NLU021427.1	1503	26.0216	1.60702	-3.57914	Down	5.7e-08	K10395|hmg:100212893|5e-95|KIF4S|kinesin family member 4/7/21/27|--	-	GO:0003676//nucleic acid binding	-
NLU021700.1	477	416.019	190.326	-1.12562	Down	0	-	-	-	-
NLU022013.1	1494	390.796	162.298	-1.26455	Down	0	K08145|bfo:BRAFLDRAFT_82927|5e-76|SLC2A8, GLUT8|MFS transporter, SP family, solute carrier family 2 (facilitated glucose transporter), member 8|--	GO:0016020//membrane;GO:0016021//integral component of membrane	GO:0005215//transporter activity;GO:0022891//substrate-specific transmembrane transporter activity	GO:0006810//transport;GO:0055085//transmembrane transport
NLU022071.1	3039	7.77119	32.8481	1.99554	Up	6.64e-05	K06236|phu:Phum_PHUM411770|1e-166|COL1AS|collagen, type I/II/III/V/XI, alpha|--	GO:0005581//collagen trimer	GO:0005201//extracellular matrix structural constituent	-
NLU022392.1	783	128.276	275.271	1.09788	Up	1.22e-11	-	-	-	-
NLU022610.1	441	17.9277	39.2641	1.10448	Up	0.0432915	-	-	-	-
NLU022966.1	372	38.2599	2.70439	-3.54696	Down	0.0377407	K11252|ame:726447|8e-59|H2B|histone H2B|--	GO:0000786//nucleosome;GO:0005634//nucleus	GO:0003677//DNA binding	GO:0006334//nucleosome assembly
NLU022967.1	375	24.713	0	-5.34742	Down	0.0216726	K11251|dya:Dyak_GE14578|4e-64|H2A|histone H2A|--	GO:0000786//nucleosome;GO:0005634//nucleus	GO:0003677//DNA binding	GO:0006334//nucleosome assembly
NLU022968.1	696	54.7727	1.30679	-4.84378	Down	2.22e-16	K11275|pop:POPTR_794121|1e-34|H1_5|histone H1/5|--	GO:0000786//nucleosome;GO:0005634//nucleus	GO:0003677//DNA binding	GO:0006334//nucleosome assembly
NLU023048.1	789	358.275	734.651	1.03471	Up	0	-	-	-	-
NLU023293.2	1404	55.3271	142.45	1.35455	Up	3.92e-05	K08878|nve:NEMVE_v1g239294|2e-23|BCR1, BCR|breakpoint cluster region protein|2.7.11.1	GO:0005622//intracellular	-	GO:0007165//signal transduction
NLU023323.1	537	61.4128	29.2238	-1.05554	Down	0.0398438	-	GO:0000786//nucleosome	GO:0003677//DNA binding	GO:0006334//nucleosome assembly
NLU023352.1	633	197.632	89.1535	-1.14295	Down	1.94e-06	-	-	-	-
NLU023461.1	549	40.7405	14.3068	-1.47021	Down	0.000911117	K09542|phu:Phum_PHUM370660|5e-39|CRYAB|crystallin, alpha B|--	-	-	GO:0009408//response to heat
NLU023839.2	4296	2798.71	1348.9	-1.05264	Down	0	K01187|api:100161439|1e-152|E3.2.1.20, malZ|alpha-glucosidase|3.2.1.20	-	GO:0003824//catalytic activity;GO:0043169//cation binding	GO:0005975//carbohydrate metabolic process
NLU023945.1	522	8611.03	4212.23	-1.03149	Down	0	-	-	-	-
NLU023991.1	2112	35.2853	123.883	1.79384	Up	1.76e-10	K06675|ame:413418|1e-163|SMC4|structural maintenance of chromosome 4|--	GO:0005694//chromosome	GO:0005515//protein binding;GO:0005524//ATP binding	GO:0051276//chromosome organization
NLU024165.1	4128	21.8737	63.2512	1.50555	Up	0.000307921	K00901|nvi:100121318|0.0|E2.7.1.107, DGK, dgkA|diacylglycerol kinase|2.7.1.107	-	GO:0003676//nucleic acid binding;GO:0004143//diacylglycerol kinase activity;GO:0004221//ubiquitin thiolesterase activity;GO:0008270//zinc ion binding	GO:0006511//ubiquitin-dependent protein catabolic process;GO:0007165//signal transduction;GO:0007205//protein kinase C-activating G-protein coupled receptor signaling pathway
NLU024217.1	2640	203.349	447.994	1.13711	Up	0	K12373|nvi:100117578|1e-117|HEXA_B|hexosaminidase|3.2.1.52	-	GO:0004553//hydrolase activity, hydrolyzing O-glycosyl compounds;GO:0004563//beta-N-acetylhexosaminidase activity	GO:0005975//carbohydrate metabolic process
NLU024357.1	2484	93.7172	206.141	1.13204	Up	1.3e-10	K02105|ame:408399|0.0|CTNNB1|catenin (cadherin-associated protein), beta 1|--	-	GO:0005515//protein binding	-
NLU024432.1	1131	19.2094	58.0652	1.56524	Up	0.000420902	-	-	-	-
NLU024455.1	405	150.998	478.174	1.65895	Up	0	-	-	-	-
NLU024772.1	963	160.563	78.0363	-1.03504	Down	6.78e-07	K01104|dmo:Dmoj_GI14758|3e-12|E3.1.3.48|protein-tyrosine phosphatase|3.1.3.48	GO:0005622//intracellular	GO:0005215//transporter activity	GO:0006810//transport
NLU024873.1	648	30.4593	11.6573	-1.3398	Down	0.0108293	K13108|pfh:PFHG_03596|7e-15|SNIP1|smad nuclear-interacting protein 1|--	-	-	-
NLU024914.1	312	110.987	7.60103	-3.7626	Down	0	K11254|cfa:486670|2e-52|H4|histone H4|--	GO:0000786//nucleosome;GO:0005634//nucleus	GO:0003677//DNA binding	GO:0006334//nucleosome assembly;GO:0006352//DNA-templated transcription, initiation
NLU024916.1	372	73.7549	8.27261	-3.06381	Down	0.000989714	K11252|ame:726447|8e-59|H2B|histone H2B|--	GO:0000786//nucleosome;GO:0005634//nucleus	GO:0003677//DNA binding	GO:0006334//nucleosome assembly
NLU024918.1	777	143.13	3.46642	-5.13579	Down	0	K11275|pop:POPTR_794121|2e-34|H1_5|histone H1/5|--	GO:0000786//nucleosome;GO:0005634//nucleus	GO:0003677//DNA binding	GO:0006334//nucleosome assembly
NLU024921.1	372	73.7549	8.27261	-3.06381	Down	0.000989714	K11252|ame:726447|8e-59|H2B|histone H2B|--	GO:0000786//nucleosome;GO:0005634//nucleus	GO:0003677//DNA binding	GO:0006334//nucleosome assembly
NLU025170.1	3729	49.3139	162.444	1.7073	Up	1.67e-15	K03235|olu:OSTLU_36160|3e-45|eEF-3|elongation factor EF-3|--	-	GO:0005515//protein binding	-
NLU025300.1	1110	572.927	217.356	-1.39574	Down	0	K09625|cfa:479874|2e-21|PRSS21|protease, serine, 21 (testisin)|3.4.21.-	GO:0005622//intracellular	GO:0004252//serine-type endopeptidase activity;GO:0008270//zinc ion binding	GO:0006508//proteolysis
NLU025506.1	906	56.6384	168.295	1.5607	Up	5.31e-13	-	-	-	-
NLU025528.1	459	109.611	39.1301	-1.47145	Down	6.26e-08	K12825|api:100160469|1e-44|SF3A1, SAP114|splicing factor 3A subunit 1|--	-	GO:0005515//protein binding	-
NLU025529.1	465	18.2327	2.11134	-2.78606	Down	0.00211313	-	-	-	-
NLU025639.1	795	110.979	35.546	-1.62555	Down	6.19e-06	-	-	-	-
NLU025697.1	2187	45.1345	115.154	1.33928	Up	0.000573049	-	-	-	-
NLU025717.2	495	257.73	540.952	1.06782	Up	9.15e-05	-	-	-	-
NLU025879.1	312	110.987	7.60103	-3.7626	Down	0	K11254|cfa:486670|2e-52|H4|histone H4|--	GO:0000786//nucleosome;GO:0005634//nucleus	GO:0003677//DNA binding	GO:0006334//nucleosome assembly;GO:0006352//DNA-templated transcription, initiation
NLU025915.1	1188	66.4183	157.568	1.23855	Up	0.000161003	K13162|tca:658107|1e-118|PCBP2_3_4|poly(rC)-binding protein 2/3/4|--	-	GO:0003723//RNA binding	-
NLU026019.1	5154	4.17163	19.7111	2.08458	Up	0.00210935	K10361|api:100166524|0.0|MYO15|myosin XV|--	GO:0005856//cytoskeleton;GO:0016459//myosin complex	GO:0003774//motor activity;GO:0005515//protein binding;GO:0005524//ATP binding	-
NLU026074.1	303	82.461	6.47327	-3.54957	Down	0	-	-	-	-
NLU026274.1	999	250.227	1.20697	-7.09941	Down	0.000137419	K00134|tca:663023|1e-176|GAPDH, gapA|glyceraldehyde 3-phosphate dehydrogenase|1.2.1.12	-	GO:0016620//oxidoreductase activity, acting on the aldehyde or oxo group of donors, NAD or NADP as acceptor	GO:0055114//oxidation-reduction process
NLU026597.1	531	19.6754	3.21405	-2.40352	Down	0.00110824	K09542|phu:Phum_PHUM370660|5e-30|CRYAB|crystallin, alpha B|--	-	-	GO:0009408//response to heat
NLU026695.1	381	58.2737	12.2925	-2.18914	Down	0.0208745	-	-	-	-
NLU026716.1	1920	1763.48	725.902	-1.27985	Down	0	K00602|tca:656241|0.0|purH|--|--	-	GO:0003824//catalytic activity;GO:0003937//IMP cyclohydrolase activity;GO:0004643//phosphoribosylaminoimidazolecarboxamide formyltransferase activity	GO:0006164//purine nucleotide biosynthetic process;GO:0006188//IMP biosynthetic process
NLU026739.1	312	110.987	7.60103	-3.7626	Down	0	K11254|cfa:486670|2e-52|H4|histone H4|--	GO:0000786//nucleosome;GO:0005634//nucleus	GO:0003677//DNA binding	GO:0006334//nucleosome assembly;GO:0006352//DNA-templated transcription, initiation
NLU026853.1	312	110.987	7.60103	-3.7626	Down	0	K11254|cfa:486670|2e-52|H4|histone H4|--	GO:0000786//nucleosome;GO:0005634//nucleus	GO:0003677//DNA binding	GO:0006334//nucleosome assembly;GO:0006352//DNA-templated transcription, initiation
NLU027153.1	777	153.949	21.157	-2.82725	Down	0	K11275|pop:POPTR_794121|2e-34|H1_5|histone H1/5|--	GO:0000786//nucleosome;GO:0005634//nucleus	GO:0003677//DNA binding	GO:0006334//nucleosome assembly
NLU027155.1	312	110.987	7.60103	-3.7626	Down	0	K11254|cfa:486670|2e-52|H4|histone H4|--	GO:0000786//nucleosome;GO:0005634//nucleus	GO:0003677//DNA binding	GO:0006334//nucleosome assembly;GO:0006352//DNA-templated transcription, initiation
NLU027445.1	1893	85.5988	27.0537	-1.63941	Down	0.0401823	-	-	-	-
NLU027468.1	2880	92.1474	240.726	1.37939	Up	0	-	GO:0005622//intracellular	GO:0008270//zinc ion binding	-
NLU027771.1	807	229.552	33.2352	-2.76518	Down	0	-	-	-	-
NLU027818.1	2112	54.4513	15.8916	-1.73768	Down	9.32e-08	K05323|cel:C52B9.6|8e-35|KCNKN|potassium channel subfamily K, invertebrate|--	GO:0016020//membrane	GO:0005267//potassium channel activity	GO:0006813//potassium ion transport
NLU028017.1	312	110.987	7.60103	-3.7626	Down	0	K11254|cfa:486670|2e-52|H4|histone H4|--	GO:0000786//nucleosome;GO:0005634//nucleus	GO:0003677//DNA binding	GO:0006334//nucleosome assembly;GO:0006352//DNA-templated transcription, initiation
NLU028039.1	1293	126.103	328.378	1.37638	Up	0	K13126|osa:4345242|1e-06|PABPC|polyadenylate-binding protein|--	GO:0005622//intracellular	GO:0003676//nucleic acid binding	GO:0006810//transport
NLU028132.1	2286	310.126	961.254	1.6301	Up	0	-	-	-	-
NLU028443.1	312	110.987	7.60103	-3.7626	Down	0	K11254|cfa:486670|2e-52|H4|histone H4|--	GO:0000786//nucleosome;GO:0005634//nucleus	GO:0003677//DNA binding	GO:0006334//nucleosome assembly;GO:0006352//DNA-templated transcription, initiation
NLU028474.2	963	1.04387	14.78	3.20855	Up	0.0015461	-	-	-	-
NLU028533.1	2022	12756.9	2387.69	-2.41728	Down	0	K01858|ame:551143|0.0|E5.5.1.4, INO1|myo-inositol-1-phosphate synthase|5.5.1.4	-	GO:0004512//inositol-3-phosphate synthase activity	GO:0006021//inositol biosynthetic process;GO:0008654//phospholipid biosynthetic process
NLU028602.1	750	297.918	138.637	-1.10015	Down	0	K08076|cel:F39D8.4|3e-37|E3.4.24.21|astacin|3.4.24.21	-	GO:0004222//metalloendopeptidase activity;GO:0008237//metallopeptidase activity;GO:0008270//zinc ion binding	GO:0006508//proteolysis
NLU028814.1	288	57.6763	18.4745	-1.61013	Down	7.8e-07	K09503|nve:NEMVE_v1g118966|2e-15|DNAJA2|DnaJ homolog subfamily A member 2|--	-	-	-
