# Supplementary material for: An adenylyl cyclase like-9 gene (NlAC9) influences growth and fecundity in the brown planthopper, Nilaparvata lugens (Stål) (Hemiptera: Delphacidae)
Source: PLoS One. 2017 Dec 13;12(12):e0189214. doi: 10.1371/journal.pone.0189214 (PMC5728565; doi:10.1371/journal.pone.0189214)
Supplement: S2 Table — (XLSX) [file pone.0189214.s002.xlsx]

## Sheet: Sheet1
NlAC9 (adenylyl cyclase like-9 gene) sequence come from Nilaparvata lugens genome sequences in the BGI (Shengzhen, China)
	>NLU001904.1 locus=scaffold1061:25589:61353:-
	ATGATAGTGGCCATAGGGGAGTTCGAGCGTGAACGGGGCGAGGAGGGTGC
	GGGGGTGAACATGCGCGTGGGCGTGCATACGGGCACTGTGCTGTGCGGCA
	TAGTGGGCAGCAGACGGGTCAAGTTCGACGTGTGGAGCAATGACGTAAGG
	TTGGCCAACAAAATGGAGTCGACCGGACAGCCGGGGCGGGTGCATTTGTC
	GCAGGCCACCAGGGCGTTCCTCGGCGACCGCTACCTGCTCGAAGACGGGC
	CTTTAGTTGAAGTGTGTGTGAGTTCTTCCATTCAAACCAATATAAGCAAG
	GAGCACCTGGATGCAAAATGCCGCATCGCGCCTCCTAAGGTGTGCATCCA
	GCTAAAATTTGAAAACGTACTTTGTGCGGTGTCGCCGAGACGAGTGGCAA
	CTGCAGCGGGGGGGGGGGAGGGTGGAGCGGAGGAGGGGGGGGAAGCCACG
	CCCCCTTTCACAGTTGCCGCCTCCCTTCCCCCTCTCGTGCCCGTTGTCTG
	TTCCCGGCCCTCTACCCCGACCACGCCCACCGCGATTCCCCTCTCCGTCC
	ACATCAAGCGCTCCTCGTTGGCCGAGGCGCTCTGCTACTCGCAGACGCTT
	GCCGAGCGACCGAAACGCAAGTCGCCGCGGTGTCGCTCGCCGTCGCTGCT
	GGCGTCGGGCGATAGTAGCAAGGCGTCGTCGCTGCCTAGCGTGTTTGTCG
	TCGTTGACGCCGAGGGCGACAAGCGACAGTCGATGGTGTTTGTCAAACGG
	CGCTCGCCCGGGAACCCAACGGTTGACTGCAAGTACTCAAAGCTCGCTAC
	TGCTGACGTTGATCAAGCTAGCATAGAAGCTGCACACAAGTTGAATGACT
	CCGGTTCACTGTCAAGGCTCAGAACACCTTCACCCGAGACCTATGTTTTA
	GAAATTTTGGGCCGCGCGTCTACCGATGATAATTATTTAGCATCTAAAGT
	TACCAGCTGTGTAATAAACACGTCACCTTGTGATGAATTGTGTACTGGTA
	TTAAAACGGTAGTTTGGAGTTCGAAGCAGGGGTGTGGGTACGACCAACCT
	CCCCCTCCACCAGGACGAGATGAGTGTCTGCCCTTCGATCAGCAGTCGGA
	AGGACTCGGGCATCCGAAGCAGCAGCCGACGCAGCAGTATACAGCAACAG
	TCTTGTCTGTTTTTGAAGTTGTTCTGTTTTATAAAATTGTAACTATGGAC
	AATGAAAAGTTCATAAGTTTGGTTCAAGAGCATGTTTCATTGTGGGATAT
	GCGTGACAAAAAATATCGTCGTGATGTTCAAAGGAATCTGTGGACAAAGA
	TTGCCGAACAAATAGGATCTGAAGAACACAGGAAAAATCTAGCTCAACTG
	CCATCCCCTTTTACGGATGATATGGGCGTATGCTTCCAGAAACTGAGAAA
	ACAGTCTGACCTGCAACTTATCAGATGTGTACAGGATAACAGTTTGTCGC
	AACGCAGCTACTTTGTGAAGGCGCCGCTGTCAAAGGTGTCGCTATTTTTC
	AAGCAGCCGGGTCTCGAACAGCAGTTTAGGAAGAAGGCCTACAAGACGTT
	CAACAGCGACGCCGCTACGCTGGCCACGGCACGCTTCAACACCTATCTCG
	ACATTGCCGTCTGTCTACTGGTGATGATGGTGGTGACAGTGACGTCACTA
	CTGCATCCAGCCGGTGTCTCCACCTGGTGGATGTCTGTGGCGTGTTGCCT
	GTGGCTCATAATGGTGGCAGCCGTCGCTCTCTGTCTCCACTCTCTCTTCT
	GTCCCTCTCGACCGGCCCTCTCGCTCAAACGCTGCATGAGTTGGCAGCCC
	TGGCACTACCTGGGCGCCATTCTAGTCAGTATGCCCGTTGTGTTGGTACT
	GTCCAACACGCACACTCTTGCCAACACGCACCACCAATACAGCTGTCTGC
	TCTACATCGGTCTCATTCACTTCTGCAACTTCACTCAGCTCAACTGTTGG
	ATGAAAAGTGTTCTGGCCACTCTATTTAGTCTACTCTACATCGTTGCTTG
	TATTCCAGTCGCCAGCAATTCTTCTTGCCTTACATTCCCCAACCTTAATA
	GTTCTAGTAGTAACCCACCGTTTGTCAACGATCGAATAATACAAGACAAA
	CGTTTGTCTTCGAACAGTTTTAATGTAGATAGTAGTAACCCACCGTTTTT
	AAACGATAGATTAATAGGGGACATACACAGCGATGACAGGCGTTTGTATT
	CAAACAGTTTTAATTTAGATAGCTTAAGTAGTAACCCTTCCAAAGATCAA
	GTACCACATAACGGTCCGTTTCTTGACGAACCCAAGAAAGATAGACAGTT
	TTCTTCGACCAATCAAGATGCACACAACAGTCCATTTTTGGATGAATCAA
	AGAGTGATAGACAGTTTTTTCCAGACAATTTCAAGGTGGATTCAAACAGA
	GATAGGCAGTCTTCTTCAAACAATTCTAACGTGAATAGTTCTAATAACGA
	TAAAAAATTAGAAGATGTGGATGCCAAGATAGATAATCAAGACGCACACA
	ACAGTCCTTTACTTGATGACCCCAAGAAAGATAGACAGTTTTCTTCGATC
	AATCTCAACTTGGATTTAAACAGAGATAGACCGTCTTCTTCAATCAATCA
	AGATGCACAGAACAGTCAATTTTTGGATGAATCAATGAGTGACGAACAGC
	CTTCTTCAAACGTGGATAGTTCAAGTAGAAGCCCACCGTTTTTGAGAGAT
	ACTACAGCAAACGATTTGCATTCAACTCTCAATAATCCATCGATCGATGA
	GCCCAAGAGAGACAGGTCTTCAAAACATTTTAACGTGGTTAGTTCTAGTA
	AGAGCCTACCGGTTTTCAACGATAAGGAACTAGAAGATGTGGAAGCTAAG
	AGAAATAATAGTCAGTCTTATTCATACAATTTTAACGTGGATAACTCCAG
	TAAGAGCCTACCGTTTCACAACAATAGAGAACTAGCAGATAAGAATCGTA
	AAAGCCCAACGTATTACAGCGATAAGAAACTAGAAGATGAGCGTAGCTTT
	GTCGTTGAGAATTCAAAGACAGACGAGAAACAGTCTGATGTTTTGAATCT
	ATTGAACCGCTATCAGGATGATGAGCTAAAGGAGAGGAATATTGAAATTT
	TATCTGTGTTTCCGCCAGCTGAAGATAAGAGGATTGTGAAACGTTCAAAT
	GATGACAGCACTCTCAACGATGGGAAAGTTAGTGTGGGACAACCTGATTT
	GATTGAAAACTTGTCCAAGTCGAAGGAAGACTTGATTAAATTTGCAGATT
	TGGAGAAGGGATTGGCTGGAGATTCTTCGGATTTGAGTGGAAATATTATA
	TCTTTCTCTTCACTAGTTGGAAATTCAATTGAACCTGTTGCCTCTCCTCT
	TAGAGATGTGAGTCCTATTGTGGAAGGCTCCAGAGTGAATGCGAGCGGTG
	ATGCCGAGGATTGTATGGGAGACAAGAAGCAGTTGCTGATGGAAACCTGT
	CTGGACGTGTTGCTACTTGTGCTGCTGGTTTGGTTCCTGAACCGTGAACT
	GGAGATCAGCTATCGGCTGAGTTGGCATGGCAACGCGGTCGCCGCTAAGG
	ACAGGCAACGGGTGCAGGCTATGAAGGACCAGGCAGACTGGCTGTTACAC
	AACATAATACCGGAGCACGTGGTGGAGCAACTGAAGACAACGGCGCGTTA
	CTCCCAGAACGTGACCAATGCGGGAGTACTGTTTGCCAGCATTGTCAACT
	TTGCCGAGATGTACGACGAGTCCTATCTAGGTGGCAAGGAGTGTCTGCGT
	GTACTCAACGAACTGATCAGCGACTTTGACGAGCTGCTGGACTGTGAGCG
	ATTCTCGATGGTGGAGAAAATCAAGACGATAGGCAGCACTTACATGGCCG
	CATCAGGCCTCAACCCCGAGACAAGGGAGGCCTGCGCCTCACAGCAGCCC
	AACCTGCACCTCTATCAGCTGATGGAGTTCGCCATTGCCCTCCAGCAGGT
	CATCAACACCTTCAATCGAGACCTGCTCGAGTTCAATCTCATCATAAGGA
	TTGGCGTGAACTTTGGAGACGTGACGGCCGGCGTGATTGGCACGTCGAAG
	CTGTACTACGACATCTGGGGTGATGCAGTCAACATTGCCAGTCGAATGGA
	CTCGATCGGAGTGGCCGGTCGCATCCAGGTGCCCAGTCACACCCTGCATG
	TCTTCAGCCAATGGTAA
