# Supplementary material for: An adenylyl cyclase like-9 gene (NlAC9) influences growth and fecundity in the brown planthopper, Nilaparvata lugens (Stål) (Hemiptera: Delphacidae)
Source: PLoS One. 2017 Dec 13;12(12):e0189214. doi: 10.1371/journal.pone.0189214 (PMC5728565; doi:10.1371/journal.pone.0189214)
Supplement: S3 Table — (XLS) [file pone.0189214.s003.xls]

## Sheet: Sheet1
There are three replicated in each concentration, each tubes 45 heads. The mortality was recorded three consecutive times every other two days
			The first record (2 days after feeding dsNlAC9+artifical diet)				The second record (4 days after feeding dsNlAC9+ artifical diet)				The third record (6 days after feeding dsNlAC9 +artifical diet)
		Concentration	survive	die	mortality	Mean mortality	survive	die	mortality	Mean mortality	survive	die	mortality	The final mortality
	Cocentration-1	0.125-1	2	43	0.955556	0.844444	0	2	1	1				1
		0.125-2	1	44	0.977778		0	1	1	1
		0.125-3	18	27	0.6		0	18	1	1
	Concentration-2	0.0625-1	37	8	0.177778	0.185185	32	5	0.15625	0.224525	30	2	0.0666667	0.348148
		0.0625-2	39	6	0.133333		31	8	0.258065		31	1	0.0322581
		0.0625-3	34	11	0.244444		27	7	0.259259		27	0	0
	Concentration-3	0.05-1	37	8	0.177778	0.155556	28	9	0.321429	0.180672	27	1	0.037037	0.325926
		0.05-2	41	4	0.0888889		34	7	0.0205882		34	1	0.0294118
		0.05-3	36	9	0.2		30	6	0.2		30	0	0
	We chose the final concentration (0.0625 μg/μl) according to NlAC9 silencing efficiency.Silecnig efficiency of Nilaparvata lugens fed dsNlAC9+artifical diet(0.0625 μg/μl) was significantly higher than of 0.05 μg/μl.
