# Supplementary material for: An adenylyl cyclase like-9 gene (NlAC9) influences growth and fecundity in the brown planthopper, Nilaparvata lugens (Stål) (Hemiptera: Delphacidae)
Source: PLoS One. 2017 Dec 13;12(12):e0189214. doi: 10.1371/journal.pone.0189214 (PMC5728565; doi:10.1371/journal.pone.0189214)
Supplement: S1 Fig — (XLSX) [file pone.0189214.s004.xlsx]

## Sheet: Sheet1
				S1 Fig
										decreased by 73.4% compared to untreated control
											decreased by 45.4% compared to untreated control
				Figure S1 Effect of dsNlAC9-treated on NlPKA gene transcript level at 1d PE and 3d PE
